# Supplementary material for: Identification of Pre-Diabetic Biomarkers in the Progression of Diabetes Mellitus
Source: Biomedicines. 2021 Dec 30;10(1):72. doi: 10.3390/biomedicines10010072 (PMC8773205; doi:10.3390/biomedicines10010072)
Supplement: Supplementary file 1 [file biomedicines-10-00072-s001.zip]

Archive with 1 entries (1 files):
- biomedicines-1522807-Supplementary.pdf
